# Supplementary material for: SMN Is Physiologically Downregulated at Wild-Type Motor Nerve Terminals but Aggregates Together with Neurofilaments in SMA Mouse Models
Source: Biomolecules. 2022 Oct 20;12(10):1524. doi: 10.3390/biom12101524 (PMC9599093; doi:10.3390/biom12101524)
Supplement: Supplementary file 1 [file biomolecules-12-01524-s001.zip]

Archive with 1 entries (1 files):
- biomolecules-1941397-supplementary.pdf
